# Supplementary material for: Characterization and Antioxidant Activity of Exopolysaccharides Produced by Lysobacter soyae sp. nov Isolated from the Root of Glycine max L
Source: Microorganisms. 2023 Jul 27;11(8):1900. doi: 10.3390/microorganisms11081900 (PMC10456730; doi:10.3390/microorganisms11081900)
Supplement: Supplementary file 1 [file microorganisms-11-01900-s001.zip]

Archive with 1 entries (1 files):
- microorganisms-2506990-supplementary.pdf
